# Supplementary material for: Benchtop NMR Coupled with Chemometrics: A Workflow for Unveiling Hidden Drug Ingredients in Honey-Based Supplements
Source: Molecules. 2024 May 1;29(9):2086. doi: 10.3390/molecules29092086 (PMC11085444; doi:10.3390/molecules29092086)
Supplement: Supplementary file 1 [file molecules-29-02086-s001.zip]

Archive with 2 entries (2 files):
- Supplementary Tables S1.pdf
- Supplementary Tables S2.pdf
